# Supplementary material for: Single‐cell transcriptome analysis of the mouse and primate ovaries reveals oocyte‐specific expression patterns of risk genes in ovarian aging
Source: MedComm (2020). 2023 Feb 16;4(2):e209. doi: 10.1002/mco2.209 (PMC9935815; doi:10.1002/mco2.209)
Supplement: Supplementary file 1 — Supporting Information [file MCO2-4-e209-s002.xls]

## Sheet: Supplementary Tables
Supplementary Table 1: Risk loci and annotated genes of risk genes.
Supplementary Table 2: Pathway and process enrichment analysis of gene cluster.
Supplementary Table 3: Gene information of TNPO3, BAG5, CNNM2, and TRIM33.

## Sheet: Table S1
SNP	Chromosome	Pos (b37)	Annotation
rs200448	1	6701978	DNAJC11
rs9438982	1	39358143	RHBDL2 / RP5-864K19.4
rs12046563	1	43137280	PPIH
rs57259875	1	45063912	RNF220
rs112869704	1	46780285	NSUN4 / RAD54L
rs12133213	1	110191395	GSTM4
rs11102802	1	115042415	TRIM33
rs72708144	1	149815740	SV2A
rs2736609	1	156202640	PMF1
rs41272475	1	169698643	C1orf112
rs371125724	1	169897840	C1orf112
rs11582336	1	178230945	RASAL2
rs1044595	1	180943529	AL162431.1
rs7515939	1	225626327	LBR
rs4653680	1	225980267	SRP9
rs7414807	1	231476874	SPRTN
rs1635506	1	242028804	EXO1
rs72755295	1	242034263	EXO1
rs851797	1	242053042	EXO1
rs7539755	1	244598815	ADSS
rs7779	1	246930564	SCCPDH
rs112866529	2	24201599	UBXN2A
rs780088	2	27716004	GCKR
rs12053063	2	28350611	BRE
rs10198789	2	28968811	PPP1CB
rs67600408	2	32793649	BIRC6
rs17425341	2	44324287	PPM1B
rs76928871	2	48005821	MSH6
rs2293269	2	48844968	STON1-GTF2A1L / LHCGR
rs199638788	2	61466434	USP34
rs62156756	2	67671015	ETAA1
rs4852777	2	71534161	ZNF638
rs67893326	2	100142349	AFF3 / LYG1
rs59854799	2	111884592	BCL2L11
rs6727266	2	112007716	BCL2L11
rs72827480	2	121146501	INHBB
rs6430545	2	135602601	CCNT2
rs16830019	2	152267359	RIF1
rs4668354	2	171814750	GORASP2 / TLK1
rs201478184	2	172009538	GORASP2 / TLK1
rs6719012	2	172883647	SLC25A12
rs4972504	2	177018726	HOXD4
rs72934556	2	203990789	CARF/WDR12
rs540836853	2	213696913	IKZF2
rs6736096	2	216958369	TMEM169
rs7558434	2	223705337	ACSL3
rs62193239	2	230585725	DNER
rs606920	3	8938965	RAD18
rs12636454	3	12360214	PPARG
rs62244773	3	30518433	TGFBR2
rs12487736	3	47459679	SCAP
rs1264191	3	48649457	UQCRC1
rs34675186	3	49765557	MON1A
rs9968117	3	52838654	ITIH3
rs2885255	3	57722613	SLMAP
rs7610102	3	101246803	FAM172BP
rs4679244	3	126160529	ZXDC
rs6793835	3	135819934	PPP2R3A
rs1545597	3	142721469	U2SURP
rs10154963	3	150169559	TSC22D2
rs344018	3	156415993	TIPARP
rs72268838	3	183587084	PARL
rs10804920	3	189438689	TP63
rs979481644	3	189614828	TP63
rs13070791	3	193385275	OPA1
rs3796624	4	1015844	FGFRL1
rs2052160	4	13576578	BOD1L1
rs190043078	4	25377811	ANAPC4
rs6824237	4	38071911	TBC1D1
rs2581458	4	41976207	DCAF4L1
rs76540949	4	48527209	ZAR1
rs12651246	4	84367605	HELQ
rs7698733	4	95952175	BMPR1B
rs145615497	4	99817301	EIF4E
rs6810489	4	99877445	EIF4E
rs35713108	4	101126794	DDIT4L
rs112898082	4	155694927	RBM46
rs2139178	4	185745029	ACSL1
rs9990489	4	188916240	ZFP42
rs274701	5	6728707	PAPD7
rs80167918	5	6772341	PAPD7
rs62356073	5	36241922	NADK2
rs17206591	5	51997134	PELO
rs7728833	5	82000737	MIR3977
rs10070308	5	107281621	FBXL17
rs10477172	5	141682090	SPRY4
rs888694	5	154307485	GEMIN5
rs11744866	5	171934821	SH3PXD2B
rs35813302	5	173396955	CPEB4
rs2241584	5	175956177	RNF44
rs353478	5	176370988	UIMC1
rs76623841	6	7107404	RREB1
rs9348724	6	10887276	SYCP2L
rs72823382	6	10967133	SYCP2L
rs4716056	6	16278390	GMPR
rs9348752	6	27075483	HIST1H2BJ
rs6930435	6	29301222	OR5V1
rs3130040	6	30528654	PRR3 / HLA-E
rs4143333	6	31348519	MICA / HLA-B
rs2844466	6	31601012	PRRC2A
rs9272211	6	32602029	HLA-DQA1
rs9272982	6	32611376	HLA-DQA1
rs7748483	6	33853071	MLN
rs9470134	6	35814325	SRPK1
rs515650	6	74099420	OOEP
rs113967617	6	111663858	REV3L
rs2147220	6	121800148	GJA1
rs6569648	6	130349119	L3MBTL3
rs140381358	6	158575015	SERAC1
rs67149731	6	160144783	SOD2
rs61065130	7	5444747	TNRC18
rs11767307	7	23584496	TRA2A
rs1826838	7	45899950	IGFBP1
rs62445870	7	50514904	FIGNL1
rs375846854	7	56035325	GBAS / CCT6A
rs10255049	7	56121304	GBAS / CCT6A
rs2023778	7	93040470	CALCR
rs2056726	7	99780283	STAG3
rs2392836	7	105973193	NAMPT
rs4731541	7	128678236	TNPO3
rs112190116	7	144096158	NOBOX
rs2013	7	158523888	ESYT2
rs2061834	8	11452005	BLK
rs3750243	8	37888017	EIF4EBP1
rs6473979	8	48957132	PRKDC
rs3735828	8	61592425	CHD7
rs73264416	8	81753156	ZNF704
rs35529153	8	95631476	ESRP1
rs117431243	8	103666218	KLF10
rs1467044	8	120887041	DEPTOR
rs6470598	8	129018915	PVT1
rs1476164	8	129620616	LINC00824
rs55873183	9	878563	DMRT1
rs783562	9	23823399	ELAVL2
rs4879656	9	33012382	APTX
rs10818873	9	126559993	DENND1A
rs138114862	9	136962817	BRD3
rs10795520	10	5764160	FAM208B
rs74701710	10	13208912	MCM10
rs10764106	10	37055384	ANKRD30A
rs10997819	10	69569519	SIRT1
rs10823203	10	70219610	DNA2
rs1889921	10	97803997	ENTPD1-AS1
rs7087644	10	97826334	ENTPD1-AS1
rs74430332	10	97958434	BLNK / ZNF518A
rs10883451	10	101924418	ERLIN1
rs7091889	10	104793723	CNNM2
rs11245450	10	126658075	ZRANB1
rs728900	10	131590300	EBF3
rs6578283	11	2673575	KCNQ1
rs7928823	11	9475372	IPO7
rs34591978	11	16751576	C11orf58
rs11031006	11	30226528	FSHB
rs10734411	11	32541784	WT1
rs10769315	11	48110367	PTPRJ
rs7943302	11	76365771	LRRC32
rs10899493	11	78117534	GAB2
rs11400191	11	128504173	ETS1
rs60378595	12	1004207	WNK1
rs148681796	12	6772209	ING4
rs10743271	12	7353790	PEX5
rs2376898	12	7867200	DPPA3
rs77100210	12	10875928	YBX3
rs61913600	12	12884357	APOLD1
rs10743724	12	30776022	IPO8
rs10219645	12	48529737	PFKM
rs2277339	12	57146069	PRIM1
rs28473132	12	57707358	R3HDM2 / INHBC
rs7308068	12	66696706	HELB
rs75770066	12	66704225	HELB
rs61069255	12	66816697	HELB
rs192638119	12	66906339	HELB
rs5800506	12	102774614	IGF1
rs6490269	12	120207175	CIT
rs2942371	12	122131825	TMEM120B
rs73413716	12	122215128	TMEM120B
rs12825762	12	122983973	ZCCHC8 / HCAR2
rs35067339	12	123760109	CDK2AP1 / SBNO1
rs28416520	12	130823657	PIWIL1
rs7318091	13	31203339	USPL1
rs11571815	13	32968550	BRCA2
rs112727324	13	41264694	FOXO1 / MRPS31
rs3736830	13	50306221	KPNA3
rs7322160	13	61061456	TDRD3
rs78566820	13	70752246	ATXN8OS
rs12868295	13	79986065	RBM26
rs112097885	13	115087096	CHAMP1
rs1713426	14	20936077	PNP
rs12879626	14	34721134	SPTSSA
rs61488898	14	35086437	EAPP
rs45547534	14	45606387	FANCM
rs1969713	14	45623460	FANCM
rs112326803	14	45825894	FANCM
rs762643	14	54422767	BMP4
rs1986616	14	73540936	RBM25
rs71126035	14	104019999	BAG5
rs375453823	15	41018440	RAD51 / KNL1
rs9796	15	41271447	INO80
rs689816	15	43749852	TP53BP1
rs11071756	15	63831636	USP3
rs8025068	15	74870045	ARID3B
rs8035724	15	78470542	ACSBG1
rs376442546	15	83222172	CPEB1
rs716886	15	83715853	BTBD1
rs62025270	15	86300198	RP11-158M2.5
rs12898357	15	89801391	FANCI / POLG
rs28652789	16	83807	WASIR2
rs4786509	16	4568769	CDIP1
rs17680522	16	9069331	USP7
rs8045589	16	9210373	C16orf72
rs9673473	16	12011212	GSPT1
rs2173885	16	34992749	FLJ26245
rs11642909	16	50056698	HEATR3
rs11075466	16	52375540	CASC22
rs10521305	16	53908484	FTO
rs8045027	16	79388209	WWOX
rs200293726	16	79754440	MAFTRR
rs12447180	16	88517722	ZFPM1
rs502258	16	88968547	CBFA2T3
rs62054610	16	89816920	FANCA
rs2108839	16	89860182	FANCA
rs5030755	17	1782952	RPA1
rs34856659	17	5327572	RPAIN
rs222859	17	7197794	YBX2
rs569145577	17	18314910	TOP3A
rs8073434	17	35713644	ACACA
rs1565920	17	37831613	ERBB2
rs111637825	17	40134782	DNAJC7
rs799903	17	41274906	BRCA1
rs1815198	17	55360585	MSI2
rs1991401	17	62502435	DDX5
rs34609096	17	71230680	C17orf80
rs4800141	18	20564275	RBBP8
rs142239484	18	60207797	ZCCHC2
rs12605881	18	60941441	BCL2
rs11542373	18	77663394	PQLC1
rs349306	19	950694	ARID3A
rs56225015	19	3922125	ATCAY
rs12459191	19	3938782	NMRK2
rs147068659	19	4080518	MAP2K2
rs148807049	19	7538568	ARHGEF18
rs10406053	19	13987186	C19orf57
rs191031532	19	14025178	C19orf57
rs2359811	19	22152876	ZNF208
rs11670032	19	23166913	ZNF728
rs424223	19	23485893	ZNF91
rs7249357	19	33465388	FAAP24 / CTD-2085J24.4
rs11349039	19	46889230	PPP5C
rs10409547	19	50402819	PNKP / NUP62
rs11668344	19	55833664	TMEM86B
rs117146677	19	55833868	TMEM86B
rs8109672	19	56306886	NLRP11
rs12461110	19	56320663	NLRP11
rs8101859	19	56400161	NLRP4
rs394448	19	56452144	NLRP4
rs6054257	20	66370	DEFB125
rs73078112	20	5547384	GPCPD1
rs236117	20	5937175	MCM8
rs16991615	20	5948227	MCM8
rs148563363	20	5959697	MCM8
rs746748	20	25282967	ABHD12
rs58065489	20	32052912	SNTA1
rs11699793	20	34271574	CPNE1
rs483508	20	48499609	SLC9A8 / SPATA2
rs80047570	20	49503484	ADNP
rs7266248	20	55183547	TFAP2C
rs73307923	20	57438940	GNAS
rs6011452	20	61289445	SLCO4A1
rs372721829	20	61294245	SLCO4A1
rs10854167	20	61533039	DIDO1
rs34978822	20	62291599	RTEL1
rs139337637	21	36449373	RUNX1
rs9975728	21	40662749	WRB
rs4148974	21	44323720	NDUFV3
rs5746740	22	19449473	UFD1L
rs5754100	22	21916166	UBE2L3 / YDJC
rs3838149	22	22298478	PPM1F / TOP3B
rs62237617	22	28761148	CHEK2
rs5762852	22	29242473	CHEK2
rs140353819	22	29296224	CHEK2
rs139906882	22	29319574	CHEK2
rs138430	22	38874396	KDELR3
rs2958663	22	40394797	FAM83F
rs2272805	22	45809698	RIBC2
rs148258173	23	14839840	FANCB
rs2382759	23	21874387	MBTPS2 / YY2
rs62588628	23	30753605	GK
rs5953379	23	44149649	EFHC2
rs5981360	23	74664417	UPRT
rs3213462	23	152609450	ZNF275

## Sheet: Table S2
GroupID	Category	Term	Description	LogP	Log(q-value)	InTerm_InList	Genes
1_Summary	KEGG Pathway	hsa04152	AMPK signaling pathway	-5.60892	-1.35366	5/120	1978,5213,5523,23216,23411
1_Member	KEGG Pathway	hsa04152	AMPK signaling pathway	-5.60892	-1.35366	5/120	1978,5213,5523,23216,23411
2_Summary	GO Biological Processes	GO:2001233	regulation of apoptotic signaling pathway	-5.39826	-1.35366	7/367	658,4976,8531,9529,23411,51741,57448,7266,441161
2_Member	GO Biological Processes	GO:2001233	regulation of apoptotic signaling pathway	-5.39826	-1.35366	7/367	658,4976,8531,9529,23411,51741,57448
2_Member	GO Biological Processes	GO:2001243	negative regulation of intrinsic apoptotic signaling pathway	-4.4683	-0.65248	4/102	4976,8531,9529,23411
2_Member	GO Biological Processes	GO:2001234	negative regulation of apoptotic signaling pathway	-4.27004	-0.62338	5/227	4976,8531,9529,23411,57448
2_Member	GO Biological Processes	GO:2001242	regulation of intrinsic apoptotic signaling pathway	-3.59977	-0.239117	4/171	4976,8531,9529,23411
2_Member	Reactome Gene Sets	R-HSA-3371453	Regulation of HSF1-mediated heat shock response	-3.58475	-0.239117	3/69	7266,9529,23411
2_Member	Reactome Gene Sets	R-HSA-3371556	Cellular response to heat stress	-3.25974	-0.0182042	3/89	7266,9529,23411
2_Member	GO Biological Processes	GO:0080135	regulation of cellular response to stress	-2.84333	0	6/692	4976,7266,8531,9529,23411,441161
3_Summary	GO Biological Processes	GO:0000731	DNA synthesis involved in DNA repair	-4.39605	-0.65248	3/37	5980,23411,83932,7874,84515,441161,905,10208,27231
3_Member	GO Biological Processes	GO:0000731	DNA synthesis involved in DNA repair	-4.39605	-0.65248	3/37	5980,23411,83932
3_Member	GO Biological Processes	GO:0071897	DNA biosynthetic process	-3.24557	-0.0182042	3/90	5980,23411,83932
3_Member	GO Biological Processes	GO:0006281	DNA repair	-2.82587	0	5/469	5980,7874,23411,83932,84515
3_Member	GO Biological Processes	GO:0006259	DNA metabolic process	-2.80858	0	6/703	5980,7874,23411,83932,84515,441161
3_Member	GO Biological Processes	GO:0034654	nucleobase-containing compound biosynthetic process	-2.76223	0	6/718	905,5980,10208,23411,27231,83932
3_Member	GO Biological Processes	GO:0018130	heterocycle biosynthetic process	-2.55489	0	6/790	905,5980,10208,23411,27231,83932
3_Member	GO Biological Processes	GO:0019438	aromatic compound biosynthetic process	-2.53059	0	6/799	905,5980,10208,23411,27231,83932
3_Member	GO Biological Processes	GO:0006974	cellular response to DNA damage stimulus	-2.06512	0	5/709	5980,7874,23411,83932,84515
4_Summary	GO Biological Processes	GO:0042304	regulation of fatty acid biosynthetic process	-4.02767	-0.460197	3/49	10613,22937,23411,3930,3484,4976,7874
4_Member	GO Biological Processes	GO:0042304	regulation of fatty acid biosynthetic process	-4.02767	-0.460197	3/49	10613,22937,23411
4_Member	GO Biological Processes	GO:0051055	negative regulation of lipid biosynthetic process	-3.74346	-0.242929	3/61	10613,22937,23411
4_Member	GO Biological Processes	GO:0050810	regulation of steroid biosynthetic process	-3.53013	-0.225898	3/72	10613,22937,23411
4_Member	GO Biological Processes	GO:0019217	regulation of fatty acid metabolic process	-3.2177	-0.0182042	3/92	10613,22937,23411
4_Member	GO Biological Processes	GO:0062014	negative regulation of small molecule metabolic process	-3.08733	0	3/102	10613,22937,23411
4_Member	GO Biological Processes	GO:0019218	regulation of steroid metabolic process	-3.06287	0	3/104	10613,22937,23411
4_Member	GO Biological Processes	GO:0045833	negative regulation of lipid metabolic process	-3.05083	0	3/105	10613,22937,23411
4_Member	GO Biological Processes	GO:0008203	cholesterol metabolic process	-2.90447	0	3/118	3930,10613,22937
4_Member	GO Biological Processes	GO:0007568	aging	-2.87506	0	4/267	3484,4976,22937,23411
4_Member	GO Biological Processes	GO:1902652	secondary alcohol metabolic process	-2.80308	0	3/128	3930,10613,22937
4_Member	GO Biological Processes	GO:0010565	regulation of cellular ketone metabolic process	-2.76486	0	3/132	10613,22937,23411
4_Member	GO Biological Processes	GO:0016125	sterol metabolic process	-2.75549	0	3/133	3930,10613,22937
4_Member	GO Biological Processes	GO:0062012	regulation of small molecule metabolic process	-2.4856	0	4/342	7874,10613,22937,23411
4_Member	GO Biological Processes	GO:0046890	regulation of lipid biosynthetic process	-2.41846	0	3/175	10613,22937,23411
4_Member	GO Biological Processes	GO:0032868	response to insulin	-2.2159	0	3/207	3484,22937,23411
5_Summary	GO Biological Processes	GO:0042698	ovulation cycle	-3.62255	-0.239117	3/67	658,23394,23411,905,65125,51592,7874,51741,84515,57448,8531,57082
5_Member	GO Biological Processes	GO:0042698	ovulation cycle	-3.62255	-0.239117	3/67	658,23394,23411
5_Member	GO Biological Processes	GO:0045860	positive regulation of protein kinase activity	-3.16718	0	5/393	658,905,23394,23411,65125
5_Member	Reactome Gene Sets	R-HSA-9006936	Signaling by TGFB family members	-3.06287	0	3/104	658,905,51592
5_Member	GO Biological Processes	GO:0048511	rhythmic process	-2.87506	0	4/267	658,7874,23394,23411
5_Member	GO Biological Processes	GO:0033674	positive regulation of kinase activity	-2.80969	0	5/473	658,905,23394,23411,65125
5_Member	GO Biological Processes	GO:2001235	positive regulation of apoptotic signaling pathway	-2.74621	0	3/134	658,23411,51741
5_Member	GO Biological Processes	GO:0007292	female gamete generation	-2.60693	0	3/150	658,23411,84515
5_Member	GO Biological Processes	GO:2001236	regulation of extrinsic apoptotic signaling pathway	-2.58259	0	3/153	658,51741,57448
5_Member	GO Biological Processes	GO:0051347	positive regulation of transferase activity	-2.49567	0	5/559	658,905,23394,23411,65125
5_Member	GO Biological Processes	GO:0045859	regulation of protein kinase activity	-2.23396	0	5/645	658,905,23394,23411,65125
5_Member	GO Biological Processes	GO:0071902	positive regulation of protein serine/threonine kinase activity	-2.21014	0	3/208	658,905,23411
5_Member	GO Biological Processes	GO:0048608	reproductive structure development	-2.17522	0	4/419	658,8531,23411,57448
5_Member	GO Biological Processes	GO:0061458	reproductive system development	-2.16448	0	4/422	658,8531,23411,57448
5_Member	GO Biological Processes	GO:0008406	gonad development	-2.15958	0	3/217	658,8531,23411
5_Member	GO Biological Processes	GO:0045137	development of primary sexual characteristics	-2.13247	0	3/222	658,8531,23411
5_Member	GO Biological Processes	GO:0001934	positive regulation of protein phosphorylation	-2.0331	0	5/722	658,905,23394,23411,65125
5_Member	GO Biological Processes	GO:0007276	gamete generation	-2.02582	0	5/725	658,8531,23411,57082,84515
6_Summary	GO Biological Processes	GO:0002573	myeloid leukocyte differentiation	-2.92584	0	3/116	3930,9846,23411
6_Member	GO Biological Processes	GO:0002573	myeloid leukocyte differentiation	-2.92584	0	3/116	3930,9846,23411
6_Member	GO Biological Processes	GO:0030099	myeloid cell differentiation	-2.08535	0	3/231	3930,9846,23411
7_Summary	GO Biological Processes	GO:0007517	muscle organ development	-2.77138	0	4/285	905,23411,53339,56261,26090,255043
7_Member	GO Biological Processes	GO:0007517	muscle organ development	-2.77138	0	4/285	905,23411,53339,56261
7_Member	GO Biological Processes	GO:0046486	glycerolipid metabolic process	-2.41925	0	4/357	23411,26090,56261,255043
8_Summary	GO Biological Processes	GO:0006997	nucleus organization	-2.72785	0	3/136	10208,23411,165324,7874,10613,26090
8_Member	GO Biological Processes	GO:0006997	nucleus organization	-2.72785	0	3/136	10208,23411,165324
8_Member	GO Biological Processes	GO:0030163	protein catabolic process	-2.10553	0	5/693	7874,10613,23411,26090,165324
9_Summary	GO Biological Processes	GO:0031647	regulation of protein stability	-2.69037	0	4/300	7874,9529,23411,84515,51592,53339,57448,441161
9_Member	GO Biological Processes	GO:0031647	regulation of protein stability	-2.69037	0	4/300	7874,9529,23411,84515
9_Member	GO Biological Processes	GO:0050821	protein stabilization	-2.31255	0	3/191	7874,9529,84515
9_Member	GO Biological Processes	GO:0016567	protein ubiquitination	-2.16567	0	5/670	7874,23411,51592,53339,57448
9_Member	GO Biological Processes	GO:0051054	positive regulation of DNA metabolic process	-2.08535	0	3/231	7874,23411,441161
9_Member	GO Biological Processes	GO:0032446	protein modification by small protein conjugation	-2.03554	0	5/721	7874,23411,51592,53339,57448
10_Summary	GO Biological Processes	GO:0033365	protein localization to organelle	-2.18989	0	5/661	6726,23534,57082,84315,84515
10_Member	GO Biological Processes	GO:0033365	protein localization to organelle	-2.18989	0	5/661	6726,23534,57082,84315,84515
11_Summary	GO Biological Processes	GO:0031396	regulation of protein ubiquitination	-2.18176	0	3/213	9529,83932,165324
11_Member	GO Biological Processes	GO:0031396	regulation of protein ubiquitination	-2.18176	0	3/213	9529,83932,165324
11_Member	GO Biological Processes	GO:1903320	regulation of protein modification by small protein conjugation or removal	-2.01117	0	3/246	9529,83932,165324
12_Summary	GO Biological Processes	GO:0006417	regulation of translation	-2.02292	0	4/464	1978,6726,8531,25929
12_Member	GO Biological Processes	GO:0006417	regulation of translation	-2.02292	0	4/464	1978,6726,8531,25929

## Sheet: Table S3
Gene	Description	Biological Process (GO)	Protein Function (Protein Atlas)	Subcellular Location (Protein Atlas)	Homologene Gene Tax ID
TNPO3	transportin 3	GO:0006606 protein import into nucleus;GO:0051170 import into nucleus;GO:0034504 protein localization to nucleus	Predicted intracellular proteins; Human disease related genes:Musculoskeletal diseases:Muscular diseases; Disease related genes	Vesicles (Enhanced)	H. sapiens
BAG5	BAG cochaperone 5	GO:0061083 regulation of protein refolding;GO:0061084 negative regulation of protein refolding;GO:1903333 negative regulation of protein folding	Predicted intracellular proteins	Vesicles (Approved)	H. sapiens
CNNM2	cyclin and CBS domain divalent metal cation transport mediator 2	GO:0010960 magnesium ion homeostasis;GO:1903830 magnesium ion transmembrane transport;GO:0015693 magnesium ion transport	Transporters:Transporter channels and pores; Disease related genes; Human disease related genes:Nervous system diseases:Epilepsy; Human disease related genes:Congenital disorders of metabolism:Other congenital disorders of metabolism; Potential drug targets	Vesicles (Enhanced)	H. sapiens
TRIM33	tripartite motif containing 33	GO:0030514 negative regulation of BMP signaling pathway;GO:0030510 regulation of BMP signaling pathway;GO:0090288 negative regulation of cellular response to growth factor stimulus	Disease related genes; ENZYME proteins:Transferases; Cancer-related genes; Predicted intracellular proteins; Enzymes; Potential drug targets	Vesicles (Approved); Additional: Nucleoplasm	H. sapiens
